# Supplementary material for: Craniomandibular osteology of a new massopodan sauropodomorph (Dinosauria: Sauropodomorpha) from the Late Triassic (latest Norian) of Canton Aargau, Switzerland
Source: Swiss J Palaeontol. 2025 Jul 14;144(1):39. doi: 10.1186/s13358-025-00373-6 (PMC12321939; doi:10.1186/s13358-025-00373-6)
Supplement: Supplementary file 2 — Additional file2 [file 13358_2025_373_MOESM2_ESM.nex]

#NEXUS
[written Sun Dec 01 21:59:27 CET 2024 by Mesquite  version 3.70 (build 940) at LAPTOP-JHP7SCHI/192.168.1.113]

BEGIN TAXA;
	TITLE Taxa;
	DIMENSIONS NTAX=91;
	TAXLABELS
		Euparkeria_capensis Crurotarsi Marasuchus_lilloensis Ornithischia Agnosphitys_cromhallensis Silesaurus_opolensis Neotheropoda Staurikosaurus_pricei Chindesaurus_bryansmalli Herrerasaurus_ischigualastensis Guaibasaurus_candelariai Nhandumirim_waldsangae Eoraptor_lunensis Saturnalia_tupiniquim Panphagia_protos Chromogisaurus_novasi Buriolestes_schultzi Pampadromaeus_barberenai Bagualosaurus_agudoensis Thecodontosaurus_antiquus Pantydraco_caducus Arcusaurus_pereirabdalorum Efraasia_minor Plateosauravus_cullingworthi Ruehleia_bedheimensis Pradhania_gracilis Nambalia_roychowdhurii Jaklapallisaurus_asymmetricus Macrocollum_itaquii Unaysaurus_tolentinoi Sellosaurus_gracilis Plateosaurus_trossingensis Issi_saaneq Glacialisaurus_hammeri Coloradisaurus_brevis Lufengosaurus_huenei Xixiposaurus_suni Massospondylus_carinatus Adeopapposaurus_mognai Leyesaurus_marayensis Sarahsaurus_aurifontanalis Ngwevu_intloko Massospondylus_kaalae Ignavusaurus_rachelis Riojasaurus_incertus Eucnemesaurus_fortis Eucnemesaurus_entaxonis Seitaad_ruessi Yunnanosaurus_youngi Yunnanosaurus_huangi Irisosaurus_yimenensis Yunnanosaurus_robustus Lufengosaurus_magnus Jingshanosaurus_xinwaensis Xingxiulong_chengi Yizhousaurus_sunae Anchisaurus_polyzelus Lamplughsaura_dharmaramensis Mussaurus_patagonicus Leonerasaurus_taquetrensis Sefapanosaurus_zastronensis Aardonyx_celestae Melanorosaurus_readi NMQR1551 Blikanasaurus_cromptoni Kholumolumo_ellenbergerorum Meroktenos_thabanensis Ingentia_prima Lessemsaurus_sauropoides Antetonitrus_ingenipes Ledumahadi_mafube Camelotia_borealis Pulanesaura_eocollum Gongxianosaurus_shibeiensis Schleitheimia_schutzi Isanosaurus_attavipachi Tazoudasaurus_naimi Vulcanodon_karibaensis Volkheimeria_chubutensis Amygdalodon_patagonicus Ohmdenosaurus_liasicus Shunosaurus_lii Spinophorosaurus_nigerensis Patagosaurus_fariasi Barapasaurus_tagorei Cetiosaurus_oxoniensis Omeisaurus_junghsiensis Mamenchisaurus_constructus Neosauropoda Musankwa_sanyatiensis SMF13.5.37 
	;

END;


BEGIN CHARACTERS;
	TITLE  Character_Matrix;
	DIMENSIONS  NCHAR=421;
	FORMAT DATATYPE = STANDARD RESPECTCASE GAP = - MISSING = ? SYMBOLS = "  0 1 2 3 4 5";
	MATRIX
	Euparkeria_capensis              00000000?0000?0000000?000?100100000000000000000?00000000010010000000000000000?000000??00?000?000000000?1000000000000000000?00000000000???0000??000000000?00?0?00??00000000000000000000000?0?0?????????000?0020000000000??????00000000001?0?0?0000???00?0010?0000?0110000000000010000000000?02?000??11000001?000?100000?0000000??0?00010??0000??0001?100000000?000?????????0?00000?0000000000000?1?000???0?00?0100000000??00????2?{0 1}00?
	Crurotarsi                       0000000000000?0{0 1}000000000?0000010000{0 1}0000000000000000000010000000000000000000?00000??0000000000000000000000000000000000000000000000000???0000??000002000?00?0?00??00002000000000000000000000000000{0 1}00?0{0 1}0?002000000000000000000000000000000000000{0 1}000000010?0000?0{0 1}00000000000000000000000?00?0000010000001?0000000000?0000000??0?000000000000000000100000000000{0 1}00?0??00???0?0?0100000000000{0 1}00?0000?????{0 1}?01{0 1}00??0????????????0??0?
	Marasuchus_lilloensis            00???????0?0????????????0?00???????0???????????0???????????????????????????00???0000????????????????????????00?00000000?1?100000000010???00?0??00?000000?00???00??000?00000000?000000000??01010000000?000?0121000?0000??????????????????????????????000000000000?0100010000000000000001000000011000100000000000000001000100100000?00000000000000000?00?0??00???10????????0?0000?0?000000???00000?0000?020??????????0?????????????????
	Ornithischia                     0010000000100?0000000?000?1011000100100?1000000100100001000000{0 1}000100100000000100001000010010{0 1}01{0 1}000000100101001110100001000000000010100{0 1}0000??010000000?00?0?00?000000000000000{1 2}10000000000010000000001001111100000100000000000000000000000000000000110112100010001??000?000110000000100001?010111102000000000{0 1}011110002?01?{0 1}100000111100000000000{0 1}0000000000010?000???????000?0001{0 1}{0 1 2}000001011010200??{0 2}??{0 1}?01?00000?????2??????1{0 1}{0 1}0?
	Agnosphitys_cromhallensis        ??????????????????????????????????????????????????????????????????????????????????????????????????????????????????????????????????????????????????????????????????????????????????0?????????????????????????????????????????????????????????????????00000020000100????????????????????????????????????????????????????????????????????????????????????????????????????????????????02???????1?????????????????????????????????????????
	Silesaurus_opolensis             00?0??00?0?00?00100000??0?00?0?11010?????????0010??0????00?????????00?0?0?0000??000110?????1?00?0?010???0?0000010001000010?00000000000???0010000000000010100001100000000000000??00000100000?0?0???????101?1120000100000?????????????????????????????000000000000000000000000?010100?0?10000110110001011000100011000000000?0000000??11?1??00??000000?00???000?001100000?0?0?00000??010000???11000?0000??0?11000000??0?????101?1???0{0 1}0?
	Neotheropoda                     00{0 1}0{0 1}002{0 1}000201001100001{0 1}000000{0 1}00000110000000010{0 1}100{0 1}01000001{0 1}0001{0 1 2}0100000010110000101110001000000001?00000000000000000101100110000010000{0 1}1000010200001010110010000001000000000{1 2}10001100000000010100001000101100000100010001200000010?0001001101{1 2}010101013000211101010000111110000110100001?011000100000000{0 1}011011111002001011000011111000?0?000001000000000001200000?1?00?0001000111111{0 1}120111{0 1}0000??0??{0 1}?01000000????????????0{0 1}{0 1}10
	Staurikosaurus_pricei            00???????????????????????????????????????????????????????????????????????????????????????????0000000001000?00?0000000000????????00010????00?01001?000011?000?00000000020000001??010101110000110010????1?1???????????????????????????????????????????000000200110000110?010?00010?00000100001??000?0101?000000001000000001????01?????????????????????????????????1???????????00????01???????1?110?010?00??????????????????????????????
	Chindesaurus_bryansmalli         ???????????????????????????????????????????????????????????????????????????????????????????????????????????????????????????????100?????????????01?0??0?1??0?1??????000??00???????????1??0????1?00??????????????????????????????????????????????????????????0???101?1????0??????????????00?0101110001000100??00?10111100???011110100??1??????????????????????????1???????????00?????1???????10?10???00????????????????????????????????
	Herrerasaurus_ischigualastensis  00000000?0001000000000000?00010000000000100000010001010100000100001101000000101?0001000?1000?00000000?1000000000000000001010001100000100100?000010000011??0010{0 1}10000002000000100000101110000110010100?1010??01100000000000001200000110000011011010010000002000000000000010???01?010100100001011100010110001000010000100010010010100000011000100001000000000000?02000000000?00001000100000111011{0 1}011000000??0??0?0000101?20?1???101100
	Guaibasaurus_candelariai         ??????????????????????????????????????????????????????????????????????????????????????????????????????????????????????????????????????????????????0???01??011001000000??00000??000000?00000?01?0??{0 1}00??0?????110????1?0???????0????110??0?1?00??0?0?000?00{1 2}100210100010000000010?1011000000100100001011000100?0?01111100100?01101?001011100000000101000000000001100?00??0?0?00010102???????111?1111??00?0????????????????????????????
	Nhandumirim_waldsangae           ??????????????????????????????????????????????????????????????????????????????????????????????????????????????????????????????????????????????????0???01??0??????0?0?0?????????????0??{0 1}?000??1{0 1}00???????????????????????????????????????????????????000000{1 2}1?0210??????????????????????0000{0 1}01100001011000{0 1}??????10?110?0????????????????????0000??1?0???0?0????00????????????????12???????1??1{0 1}?????????????????????????????????????
	Eoraptor_lunensis                0001?001?0001000011000111010000010000110100000?101100??100?01100001101???01?1????????????????10000010???0?0100?10{0 1}0000001?????110000000010?1011??0000?00?00???00?000??00000011??10???101??001?00??000?0000??1?10??00101??????20?00011?00010?00000101101000{1 2}0002101??0??00?0???10?1011?10??0?011100010110000011?00{0 1}1010??1?0??0?????01????000???00?0000000000??010????????????00100021011110111100110???10?0?????0?00?0?0?1?1???101?00
	Saturnalia_tupiniquim            10????????????????????????1???????00?100?0??????????????????10?????????0???0?0??0101?0??????????0?000??????1000100000000????????0010010010??01101?00000100001100000000000000000001000101??0??1000??0??11101111100010100?????????????????????????????00?0001100210000000000100110010010000001011100010110001000000010100010010010100000001000000001010000?000?0010000000000000000??12??000??11111?1100??101?00?0000?0?????????????01??
	Panphagia_protos                 ?0???????????????????0?1???????????????????0??1????????1?0?0???????10?0?101????0?????????????1?0?0?1010000?10?0101000000????????00000100011?01101?000?01???01?10000?0?0000000??0???00??????????00??0??000???????????????????????????????????????????0??0??11002100?00??000????1??0??10?????????????????????001000{0 1}10100???010?1010?????????????0??????????????????????????????????02???????111?1?0?????????????00??0??1?211??????????
	Chromogisaurus_novasi            ????????????????????????????????????????????????????????????????????????????????????????????????????????????????????????????????????????????????????????????????????????????????01000??1100??1???????????????????????0??????????????????????????????0????0{1 2}1002100??????????????????????0??????1???10110??1000000010100010????????????????????????0??0???000???10????????????0????12???????11?11?????0???????????????????????????????
	Buriolestes_schultzi             0?01000210101010011000111000000{0 1}00000100100000?10010011100001?00101?01100110000???0?0??1??00100000010100000100010000000010100010010001001011?1101000000100011?00000000000000000?0100010?0?000?000??0???1????111010011?0???????????01????????????????00000010002100?0??0?001?011?0001101000000111000101101000?1?000?01?0?1??1?0?????0100???000??00?0100000000??0100?10??10????0??????1??????11?1??????0010?{0 1}????????0?01?{1 2}??1???????00
	Pampadromaeus_barberenai         0001000210101?10?11000?11000??01100001100000????0?1001???0??1?????110?1??????????????????000???000000??00001100101000000??10001????????????1??????0??001??0?1?10??0000000000{0 1}0?0??0001?10?0??1000?00??1110??1?101010000?????????????????????????????0000001110?10??????????0?1?????????00001011100010110?0?00?00???????01?????????????????000???0??1?0???0???????0??????0??????????10?100??1??1?????????0???????0??????????????????00
	Bagualosaurus_agudoensis         10?1?00{1 2}??0?10???1??????001?000?1000?10??0???0?10110?????????????0??????????????????????????010000010?????01?00101000?00??????????????????????????0??001??0?1???10?0?0000000?0??01?001???????01???0??????????????????????????????????????????????????0?00?1100?10{0 2}?00?00?0?????????????000??0111000101110?10000000?01??010????????????????0?1??00?0100?????????11??0??110??????????10??0????1???????????0???????????????????????0??01
	Thecodontosaurus_antiquus        ?0????????????????????????1??1??1000??????0?0?0?0???00??????????????0???0?1010?10011?0???????00?10010??????1100101010000?1??????000101010?1?01101?000001??00110000000000000000?1000?0101100?01000??00?000011211000101001100012010001100001010000010100?00121000001???0?000??011??01010?000011110000101100010000000101100??011010100????110001110?1?000??00?0????1????????????0??00010000??01?110???000?00?000?10???0?????????????????
	Pantydraco_caducus               ?0???0????????????{0 1}00?0???1??1????000100100000010?1000{0 1}1?00????????00?000?1?10??00110011?000?00?00010??0000?1001010100001001??1100?10101{0 1}01101101?00???1????1???????????????????????0??11?00010000000?????11?1?00???????????????????????????????????00100121100001?????????0011??10110?00??????????1?1?000?0000000?01?001?????????????????001110011?000000001001?0??00000????0????0100??1??1????0??0??0??1100??00??0?0??2101?1?00???1
	Arcusaurus_pereirabdalorum       ?0?1??0{1 2}1?0??????0?010?1?????????????????????0??????001??????????????????????????????????0????0?01010?????011?0101010000???????????????????????????????????????????????????????????????????????00????????????????0?0????????????????????????????????????????0????????????????????????????????????????????????????????????????????????????????????????{1 2}???0?0????{1 2}??????????????????????????????????????????????????????????????????0?
	Efraasia_minor                   100?1001?000??1?111?112?1110?101???00100100000??0?10??11?0??1??????10?000?1????10001100??????10010010??11?011001010100001???1?11001101001011011010000001??001?00000000000000000110000101000?0110000?0?010011212000111001101012010?11000001110100010000100131000101000010000001100101101000011110000101100010000001101?001?011010?0?01?1110001??0011?0010000010002??0???000?10001000100001??1111??1000000011001?00??0????2?11?0?????01
	Plateosauravus_cullingworthi     ???????????????????????????????????????????????????????????????????????????????????????????????????????????????????????????????10???0100001?01101?00{1 2}0011?00110000000001000000??10??0111??0??110????????0???{2 3}1110011110????????????1????????????????00100131100101?01????????11??10110?00001111000010110001000000110110??????0???????????????11?0????0??????????4?????????1??000???????????????????0???0???????????0?????????????????
	Ruehleia_bedheimensis            ???????????????????????????????????????????????????????????????????????????????????????????????????????????????????????????????10???0????01???101?002001??00110010000011000000?1100001?10?0?0110??????00001111{1 2}00011100?0100??01011101000???0??00???001001311000020??11000110110?10110?101011110000102100010?00?011011001?010010100?????????????????????????????3?????????0?00010??????????????????0???0???????????0?????????????????
	Pradhania_gracilis               ??????????????????????????1???????00??????????????????????????????????????0???????????????????0???1?1??????????1?1010?????????????20??????????10??????????????????????????????????????????????????????????????????????????????????11?????{1 2}0?0????????????????????????????????????????????????????????????????????????????????????????????????????????????????????????????????????0???????????????????????????????????????????????????
	Nambalia_roychowdhurii           ??????????????????????????????????????????????????????????????????????????????????????????????????????????????????????????????????????????????????????????????????????????????????????????????000????????????????????????????????????????0?10??0110??????12?0??10??0??????????1????111?0100111100001011010???????1101?0???011010??00101???00101?011100??00????00100000010????????????????11?10?0?00??????????????????????????????????
	Jaklapallisaurus_asymmetricus    ??????????????????????????????????????????????????????????????????????????????????????????????????????????????????????????????????????????????????0???0??????????????????????????????????????1??????????????????????????????????????????????????????????????????????????????????????????????????????????00?000000110110???011010??0??0????00?01001?1?{0 1}???????????00?000??0?0?1?????????????????1???11???0????????????????????????????
	Macrocollum_itaquii              1001100210002111111111211110010010000100100000110010011101001000101101??????101???????0?100??1001011010?1?0110010101000011?0111100200100111101101000000111011101000000000000100110?0010?0000001000100?00001111200001100110111201010101000111000001000010012100010200?0?0001?01100101110100000110000101100010000{0 1}111011001001101010001011100010100111000000001000100000011001?00000??????????1??1???110010???????0?00?1?????????????1?
	Unaysaurus_tolentinoi            ?001100?1010??1?111??1??1010??001000????????????0??00?????01???0?0??0?0?????????????10????????0?10110?????01100101010000???0?1?????0?1????????????0??0011100110000000000000???????????????????1000?00?000001?1101001100??????10?0?110????1110??0?????????????????????????????????????????????????????????????????110110???01?010?00?????????11???????0???0???????0????????1?????????????????????????1?01?110??????????1????1???????1?
	Sellosaurus_gracilis             ?00??001?0002?110111?1??1110?100??00?10?1010?0??0?1000110???10??????????????????1?????????????0??0110?????11100101010?001?????1100??01???01101101?00?001?100110000000000000010?1010001010000001000?00????????1200?11100?1011?10101010000???10?????0?001001311001020010100011111001011??00001111000010110?010000?0??0110????????????????????0?????????0?0????????{2 3}????????0010?0?000?00001101111?1?01?00????????????0????????????0??0?
	Plateosaurus_trossingensis       1001100110002011{0 1}11111211110010010000100101010110011001101011001001101100101101110011000101111001011010111111001010100001100111100110100{0 1}011011010002001110011000000000000001011010001{0 1}100000010001000010011112000111{0 1}01101111010111001001010000010000100131100102001010001111100101111000011110000101100010000101{0 1}1110010011010100010111000110001110010000010004000000111010{0 1}00000{1 2}000001011110?1010001002000100000001?0111110200101
	Issi_saaneq                      ?001100210001011101011211110010010000100110000110010011101011000?01?010?????10???10???1?10111100101101011111100101010000???????????????????????????????????????????????????????????????????????????????????????????????????????????????????????????????????????????????????????????????????????????????????????????????????????????????????????????????????????????????????????????????????????????????????????????????????????????11
	Glacialisaurus_hammeri           ????????????????????????????????????????????????????????????????????????????????????????????????????????????????????????????????????????????????????????????????????????????????????????????????????????????????????????????????????????????????????????????????????????????????????????0????????????????0????????????????0???1010{0 1}????11010111?01???????????????101110111?0????????????????????????0???0????????????????????????????
	Coloradisaurus_brevis            ?00?1002??002?111111?1??1110??101000?10??01?10?10011011101001001?0?1011011011010100111?????1?1001011010011??000101010001?11?001100200100001?01100?00?001?1001100000000000000101????00?11100?001???????00001011210011?1???????????????1???????????????0?0?131100???011?11002001100101110000011010000102111010000001101100??011110?00??????0001110012000110000210021111101100111????0?0000??????????0?00?201100?100000?1002100001??000?
	Lufengosaurus_huenei             100???02???0211?1?11?1111?111111100101011010000100110111110010?1????0110??01{0 1}0??1001?1001001010010????0111?11001010100011?00011100100110?11?01101000?0011100110000000000000010011010011100000{0 1}1000100000101011{1 2}{0 1}1011110110111101113100101{1 2}01000102000010013110000201101100210110010110000001101000010211101010000110110010011110?0001?1110101110012000110000{1 2}{0 1}00410111011???0010000100000??1????1??1?0020??0????????111??1?????0???0?
	Xixiposaurus_suni                100?10?????0??111?11?1111?111111??000101?11000?10?11?1111?0?1001????01?0??01?01??????????????1?01?010???1??11001???1???????????????????????????????????????????????????????????????????????????????????????????????????????????????????????????????????????????????????????????????????????????????????????????????????????????????????????????????????????????????????????????????????????????????1?????????????????1???????????????
	Massospondylus_carinatus         100110021000211111111121101111{0 1}110000101101000110{0 1}11011111001000102?01101100{0 1}0110001{0 1}110100001001011010101011001010100011100?111002001000111011011002001110011000000000000001011101001{0 1}10000000000100?01{0 1}011112010111{0 1}01101111011121001002110000020000100131000100011011001001100101110001011010000102101010000001101100100111101000111110001110012000100000210020?00?011001000001?10000{0 1}????????1?100020100111000000000{0 1}100001000001
	Adeopapposaurus_mognai           1001100210002111011111011011111110000101101000110111111111001000102101{0 1}01100101100011100101000001011{0 1}10101011111110{0 1}000111001111002001000111011011002001110011000000000000001001101001000000000100?0000000101110001110011011110111210110011100000200001001311001000110110010?11001011000000110100001021010100000011011001001111010001110100011100120001100001100100000011010000000??00000??1?11?11?1000201001?100000?010?11100?000001
	Leyesaurus_marayensis            ?001?00?1000211??11?????1010?11110000101101?00?1011111111?00100010{0 2}1010?????????00?11???0??1?00?10110??1010?111101000001?1??1111002001000111011????0???????????????????????????????????0000?001????00??????????????????????????????????????????????????????????????????100?????????????????????????????????????????????????????????????010???????12000????0???0??????00?????????????000??????????????0??0?00??1?0?00?0??11?1?????000?
	Sarahsaurus_aurifontanalis       10?1?00?10?11010?11?1?1?011?1111000001010010100100110001110010?0???101000111001?0?01?1101??1?10?10010?????011001010100011?001111012001100111011011002001110?1?0000000000000?10?1100001110001001000000000001010210011110?1011110110111110020100000200001001311101000{0 1}101100100110{0 1}101110{0 1}?00?10100001011{0 1}?010000001101{0 1}0011011{0 1}101000?11110111110012000?1000011001?{0 1}000011010?{0 1}000???????????????????{0 1}0021??????????0011?0??1???10??0?
	Ngwevu_intloko                   1?01010??10021111111????111110111000?10110?000?100110111111?0001100101001111001??00??111?001011?11010?????011011010100011????111?020?11001110?1??1?00?0???0??????0???0000?0010000???????????????????????0???1121?101??0???????????11?????2010?????????????????????0?1?1100?????????????1010?101000010??1??1???????????0????????0?????????0001??0??2?00??000???0???0?????1????????0??????????????????????????????????011011010100???01
	Massospondylus_kaalae            ?????00????0211?101?????110110111000010110???0?101110??1???????????1???????{0 1}?0???00??1????????0??0100?????01101101000001?????????????????????????????????????????????????????????????????????????????????????????????????????????????????????????????????????????????????????????????????????????????????????????????????????????????????????????????????????????????????????????????????????????????????????????????0{0 1}??000???????01
	Ignavusaurus_rachelis            ????????????????????????????????????????????????????101????????????????????????????????????????????00??????????101010001?????????????????????????10??001001011000000000?0000100?10000?1???0?0?100?100????????????0?0??0?????????????0110??????000?00001001310001001?1011001000100101?000?0?1101000010??0??1??????010100???01111010?????110???11?012?10???000?0?0??000001?0???????????????????????????????????????????????????????????
	Riojasaurus_incertus             1001?00??0002011?110??00111011?11000?100001000?10010?11111001000?01101?0?100101?0001???????1?001000?1??101?100010101000{0 1}10??111100110100001101101?0010011100110000000000000010?1101001{0 1}10000011000??0?01001031210111100111111?010111011001010001020?0010013110010201101000110110010110010110111010110201101000000110110010011010100??011?00011100121011{0 1}00001??13????????0?10{0 1}00010100000?011110?0011002???0?????000?????????????00??
	Eucnemesaurus_fortis             ??????????????????????????????????????????????????????????????????????????????????????????????????????????????????????????????????????????????????0???01??001100{0 1}10000??00?0??????????11000?01100?????????10???????????????????????????????????????????????????????110???0??????????????0110111010?1010110?000000110110?????????????????????????????????????????{2 3}????????????1?????????????????????1?0???????????????????????????????
	Eucnemesaurus_entaxonis          ??????????????????????????????????????????????????????????????????????????????????????????????????????????????????????????????????????????????????0???01??0????0???000??0000?00?101??1110?0?01??????????????????????????????????????????????????????0????13??{0 1}0100??1??0?0?0?11?010110?1011011101001010110?0?????110111?1?0??0?????0??????00111?01{1 2}?0?11000?????20???0?????????????????????????????1????1????????????????????????????
	Seitaad_ruessi                   ??????????????????????????????????????????????????????????????????????????????????????????????????????????????????????????????????????????????????00?{0 1}?1??00??00?001????0000?????????????????????????0000011?11000111{0 1}011?11100101310?00?2110??0???0??????????????0?1000001????????????????????????????????0?00?01101?0???01101010?0??11?00?1??001???11{0 1}0000010???0???0?10??0??001???????????????????????????????????????????????????
	Yunnanosaurus_youngi             ????????????????????????????????????????????????????????????????????????????????????????????????????????????????????????1??0101100100110{0 1}00??1101100200111001100?0000?0?000010?01010?1110?0?00{0 1}0??100????????????????????????????????????????????????????1311000020110?1?0200?11?1?11{0 1}????????????????????????????????????????????????????????????????????????????????????????????01???????111???10??????????????????????????????????
	Yunnanosaurus_huangi             100?1002??00??10?111?1??111?111????00101011?00??0?11011111001000?01?01?0?00010???????????????10{0 1}10010???1???00010?21000?????111100110110{0 1}0??01101?00?0011?00110000000000000010?0101101{0 1}1000?00?0??1?0000?0??01200?11110??01??0011?2101100201000{0 1}020?0010013100000001101{0 1}00{1 2}0?110010111?0010111100001011{0 1}10100000011011001?01101010001111?0???11?01??????????????2?0???11??0??1??010100000?01?11??00100?2???????????0?000????????1????
	Irisosaurus_yimenensis           ?????????000??1???1?????10????1??????????????????????????????????????????????????????????????????????????????0?10?21100?????????000???????0??1101?0020011?0????00000??0?00001??????????????????????????01010??2??01?110??????{0 1}01{0 1}1{2 3}10110{0 1}2010001020???????????????????????????1??10110???????????????????????????????????????????????????????????????????0?0??????????????0???1?01???0???????????0?????2?????????????????????????????
	Yunnanosaurus_robustus           ?1????0{2 3}1?00??1??11?????1{0 1}1?1111??00?11??????0???????????????????????????????????????????????10?1?0?0???????1001??2110{0 1}?1???????0?000????00???101?0020011?001100000001??0000?0??101??1?1?00?00100???????????0120??1?110??????001??{2 3}????0??0?0001???0?????131000?02011000001??110????10??0?0?1110000101111010000??100110?1?011010??0???????10111{0 1}0?2?0111000001002000011110?0??1??1???000?10??1101?010???1??????????{0 1}?????????????????
	Lufengosaurus_magnus             ????????????????????????????????????????????????????????????????????????????????????????????????????????????????????????????????????0?????????????002001110?11000000???1?0?0??????????11??0?0?1???10?00{0 1}101011201011110??????0011?310?10?1{0 1}??001??0000100131{0 1}00?02011101002???1?0??????00{0 1}011110000101111010?00?0110110?10011010??0???????10?110012?0111000021003{0 1}00?0?110?0011?0101??????0111101?010??21????????????????????????????
	Jingshanosaurus_xinwaensis       1001?1021000211111111?1?11111{0 1}111000?11?001??1?11111011111001000???101100000101?2?00?10?0??1?10111010?001101100101011001????111??010??????1???10110??0011100?1???00000000000?0??10??01110000001000100?0{0 1}10??11201011110??00??0011?3100100?{0 1}10001020000100131000002011101002??110010110?000011{0 1}10000101111010?0000110110?10011010?00??????0101110012001120000{0 1}1004??????????0?1???1??00000????11?1?0??002{1 2}??????????????????1????1??0?
	Xingxiulong_chengi               ??????????????????????1???1?1111???0?10?00???0110?11001100001000101?01?00100101????1?1???????0?????????0{0 1}1???00?????0???1100111100100110001?01101100200111001100000000010000110011???1111000001???100?0{0 1}{0 1}0??{1 2}120?011110????1??????{1 2}101??????????????001001311000020?1011002??11???0?1000010111100001011110?00000{0 1}10?110010011010?0??011?001011000121011100002100{2 3}00000?11???011????1?0?????1?1101?0??0??1??0???????0?0?????????????0?
	Yizhousaurus_sunae               110110021000211111101111111111111000011100100011011111111100??00???10?100?00101?2?????0?1001010110010??0000110{0 1}1010110011?10111100100110001?011011{0 1}0{1 2}0011100{1 2}10000000001000010?010100111000?01???????000101{0 1}01{1 2}00011110??????0010?21011001010001020000100?3110000001101100{1 2}?0110010110?1110111100001011110??????????????????????????????????????????????????????4??1???1????0?1?010100000??1??1???0??0?2???0????00?0??1????????????01
	Anchisaurus_polyzelus            10?1?00?10002?1??11?????111010{0 1}110?0010101100011001111{0 1}121{0 1}010??????011001101011200111000001110?10?00?010000000101?11?0111?0011???100100?111011?1000??010?001100?000??0000000??0100?0????01?00?10?????10{0 1}0??21100101110??0??1101011100100201000002000{0 1}10113100000?01111{0 1}0010011?001010000101101000010{0 1}11101000000110111?1?01?010???10111?0?01??0011?0010000010011??0????10??00??010200000?01?11?110100?21?10????000??01????1???????0?
	Lamplughsaura_dharmaramensis     100100?????????????0???????????{0 1}????????????0????????1??0??????????10?1???11????1001?????0?1?10?01111??11?01?001010110011??000110000011?100??1101?0020?1??0?1??000000?{0 1}0000010????????1?0???????0??0?0?0{0 1}0??3110?10?110??????0010?110?10??0?000{0 1}?200??????3100????01?1?1?0100?????01?00{0 1}00011??????101111?1??0???11???101?011010?1?00?1???1?11110????111000?210?3?0??01????1?????1????0??????1??1??1???2????????????????????????1????
	Mussaurus_patagonicus            10011002?000??111111?11?111011111000010100?000?10011?1?11100{0 1}0?0?01?0?1??????????????????????10101111???1?0??0?1?1111001????????00100????0?10110??0000?10000100000000?00000010??111?011?1?0001110?????0010?0{1 2}11001{0 1}1110?1?11?00101210110{0 1}201000{0 1}0200???0113100010?011{0 1}?{0 1}001?011??10110?1010111100001011110100000011011101101101000{0 1}??????01011100120011100001100300?00111111?011010{1 2}???????111??11?????2{0 1}?????????00?01?????????1{0 1}{0 1}01
	Leonerasaurus_taquetrensis       ?0????????????????????????????????????????????????????????????????????????????????????????????????0?0???????1?11010110011???001??010?1???????1100?00?0?10000110000000??00000100?111001????????????????0000???1100000?????????????????????????????????1101?3100?????????0?????11??1?1??????????????????????????????????????????????????????10111??????????0???????0??0???1?0????????1???????1???????????????????????{0 1}????????????100??
	Sefapanosaurus_zastronensis      ??????????????????????????????????????????????????????????????????????????????????????????????????1?????????????????????????????00??0110????0?10??00?001????1?00000001??0000????1?????11?00??011????0?0?0010?1?00????10?1011??010131010??1010???????????????????????????????????????????0?111110000??11{0 1}???000000??????0?00110101010001??0???11?0?2?0????????????00?0????011?01111???????????????????????????????????????????????????
	Aardonyx_celestae                1101?00210002?11?11?????1110?1001000??????1010??0011011??10?1????????1?0???????????????????1??0?0?1?0?????11?00101011001?1??????0010?110100101101?0000011?00110000000020000010?1100?0110000?01110??00?????11?????????10??00??????13101???1?10??10?????????????????1110100010011??10110?101?111100001111000???????1101110?0???01??????????010111?01?0?2??00?0???0{3 4}???00011???0?111????????????????????0??2??????????0???????????????0?
	Melanorosaurus_readi             1001?1031000211111101?1110101110???1010101101011011101111?00000010220110110010????0??10011011001?00101?1000110?10021100110?01011001?01100001011{0 1}10000001??0??100??0?0?10000000??111001??010?0?1??0?????1????{2 3}1100?0?110??????0010?2100101{1 2}0?0001020000100?31000{0 1}0{1 2}????????????1??10110?????????????1???11010000001?011?01?0??0?0???0011100101111012?011{1 2}00001100301100?11???????????????0??11????????0002?{0 1}0??????0000?????1???????01
	NMQR1551                         ?????????????????????????????????????????????????????????????????????????????????????????????????????????????????????????????????????????????11???00?001??00210000000010000000??2?100121000?0{0 1}1100????0100??2????000110???????????21????????????????00100?3100000{0 1}011010001????????????11101111001110{0 1}111010000001101100100?10101000??????1011100????1120000????3001?0?11????0?????????????11?1??????0001????????????????????????????
	Blikanasaurus_cromptoni          ???????????????????????????????????????????????????????????????????????????????????????????????????????????????????????????????????????????????????????????????????????????????????????????????????????????????????????????????????????????????????????????????????????????????????????????????????????????0000?0110111?1?0100101001011100101111112102120000100?201?0?1?11?0?0??????????????????????0???2????????????????????????????
	Kholumolumo_ellenbergerorum      ????????????????????????????????????????????????????01??????????????????????????????????????????????????????????????????????????0101?1?1????0??01?00?0011???2??0000101??????????????0111??0?1111001???010???311000{0 1}??00???????????2101???1?10???????10000131110000010?10001?????0??????00011110000011110?1?0010000001100?1?????????????????0111??1200???????????31?000011?0?0{0 1}1010?1???????11?1??????????????????????????????????01??
	Meroktenos_thabanensis           ????????????????????????????????????????????????????????????????????????????????????????????????????????????????????????????????????????????????????????????????????????????????????????????????????????????????????????????????????????????????????0??0?131?00001011?00001????????????111111100?001111110???????????????????????????????????01??????????????????1??0???????0????????????????????????????????????????????????????????
	Ingentia_prima                   ???????????????????????????????????????????????????????????????????????????????????????????????????????????????????????????????????111????01011?0??0?????????????????????????????????????????????????????????11{0 1}0010110?1?10?00111310110???????????0??????????????????????????????????????????????????????????????????????????????????????????????????????????????????????????111????????????????????????????????????????????????01??
	Lessemsaurus_sauropoides         ????????????????????????????????????????????????????????????????????????????????????????????????????????????????????????????????0?011110000??1101?0000011100{1 2}10000010121000000????????????????????????0101???11{0 1}0010110???????0?1?310?????0?0??1????0010013100000?011110001???1??10110?111011?10???11111?0?0000001001{0 1}1???01101{0 1}101??????????11??12101??00??0???311?????10?201??1001?????1?1111??1010??2?????????????????????????01??
	Antetonitrus_ingenipes           ?1?????????????????????????????????????????????????????????????????????????????????????????????????????????????1?1012000????????0?{0 1}0???????????00?000001??00{1 2}10001010121001000???1????110?0?01100???0?0111??311000{0 1}0110??????0011?3101???1010???????00100?3???0002011010001????????????11101111001111111101000000100111010????????????????1111110????{1 2}1200?0????30?100??1?0?00111????????????110??0????2?????????????????????????????
	Ledumahadi_mafube                ????????????????????????????????????????????????????????????????????????????????????????????????????????????????????????????????????????????????1?0??0011???{1 2}?0000010121001000????1???1??00?01???????????????????????10???????????{2 3}1????????????????????????????????????????????????????0???????????????????????????????????????????????????????????????0???????{4 5}??0???1?????????????????????????????0?????????????0?????????????????
	Camelotia_borealis               ???????????????????????????????????????????????????????????????????????????????????????????????????????????????????????????????????1???????????0??0??001??002100000000??00?0??????????1???0??011???????????????????????????????????????????????????????????????????1??????????1??00111?111011110111?1??110?000000????????????????????????????????????{1 2}???000????5??????????????????????????????????1?????????????????????????????????
	Pulanesaura_eocollum             ???????????????????????????????????????????????????????????????????????????????????????????????????????????????10?012011????????001?11?0000??11?????0??1??00?0010?01?00{0 1}0000????????112?11011???0??????????????10??1?????????????????????????????????????????????????????0?11??1?11???????????????????????00000000101?????????????????????????????????1??????????????????????0???????????????????????1?????????????1?????????????????
	Gongxianosaurus_shibeiensis      1?????0??????????12???????????????????????????????????????????????????????????????????????????????????????00???1??2121????????????0????????????1??0??001??0??????0?0??0?000????????????1??0?0?1?0?100?011???2110????1?1?????????????????????????????0?100????0?????????????????????????{1 2}111?2??????1???1101??????1?0??1???0?1?1????1?11??010???10?2?1112000020005??????????????????????????????????????22????????????????????????????
	Schleitheimia_schutzi            ????????????????????????????????????????????????????????????????????????????????????????????????????????????????????????????????0??????????????01?10?0111?0???????000?????????????????{0 1}???1??110?????????????????0?0?????????????????????????????????????13101{0 2}002?????????????????????????????????1?01110??????????????????????????????????????????????0???????4??1?????????????????????????????????????????????????????????????????
	Isanosaurus_attavipachi          ????????????????????????????????????????????????????????????????????????????????????????????????????????????????????????????????0??0???????????2??10??0???????????????2?011000???????????????????????101?0?????????????????????????????????????????????????????????????????????????????211112??0???101?1?0??????????????????????????????????????????????????????3?110??1??????????????????????0????1??????????????????????????????1??
	Tazoudasaurus_naimi              11??????????????????????????????????????????????????01???1?????????{0 2}011???1???1??????????????00?00000???0??10?1111012101???000??001010??????0002??100001??00200100011021121000????????211?1?111????11?????01?1100100?2????????010?210000100?0001?310?1???{0 1}3101??0?111001002??11??1??1??21100111001101011?0?0010000101010?1101011111?011??????????????1??10?1????51??0????1?0?01001?????????????????101?????????????2?????????????????
	Vulcanodon_karibaensis           ????????????????????????????????????????????????????????????????????????????????????????????????????????????????????????????????????????????????????????????{1 2}????????????????????1??????0111?0?00?1?0??01???2110?10?021???????????????????????????????????310{1 2}?00?01111000100111110010?111011110010011?1??20?10001?0???11?101011?111011??11?01010120111110?121?05?1??00?11?00000?????????????1???11?01??1????????????????????????????
	Volkheimeria_chubutensis         ?????????????????????????????????????????????????????????????????????????????????????????????????????????????????????????????????????????????00???10??11??10201100111?2110?00?????????????????1?????????????????????????????????????????????????????1?1??131010000?11?100111?111000010?111012??0???010?11121010?0110111??????????????????????????????????????????????????????????????????????????????????????????????????????????????
	Amygdalodon_patagonicus          ???????????????????????????????????????????????????????????????????????????????????????????????????????????????11?21211?????????00100????????002??10??1???????????0111?1??????????????????????10???????????????????????????????????????????????????????????????????????101{1 2}??????????????????????????????????????110{0 1}11??????????????????????????????????????????????????????????????????????????????????????????????????????????????
	Ohmdenosaurus_liasicus           ???????????????????????????????????????????????????????????????????????????????????????????????????????????????????????????????????????????????????????????????????????????????????????????????????????????????????????????????????????????????????????????????????????????????????????????????????????????001000110?11???{0 1}1101{0 1}?11??????????????????????????????????????0?0?????????????????????????????????????????????????????????
	Shunosaurus_lii                  11000113?110201101200000001011?20100111201010101001101012000011011121010001011?1200?????110200100000120100011111112121112??01011?1001?1?{0 1}0010012?1100001011021?00001?0211210000?11?00?1101110110011111?1?000211001100?11000?1011001?000110000??1?3101111013101100011111?01100?111100100211112??0???000?01121010?01?0????110?101???11011??1111101002?12111?1021105???????????0100020?00000??1?10???0??1121???0??11?12?0???1?101??1???1
	Spinophorosaurus_nigerensis      1????1?????????????????????????????????2????????????0????01?????????0??101111111{1 2}?0???????????1?????????????100111012?112?????11?11011?0?01?0002?110??01????{1 2}?11???1?12?1010?0????????{1 2}1??11011?00?1??1110?03?{1 2}0?10??{1 2}???????????????????????????????????????{1 2}????1?1???01{1 2}??011??001??211111110?1101??0?020?1000??0??11?10??0?0?01??????????????????????????????????????????0????????????????????????1???21?0?1?010??1????1?????????
	Patagosaurus_fariasi             11????????????????????????????????????????????????????????????????????????????????????????????1?00001??????0??0111012111??????1100101100100110020?2001010?00201?01111121121?00?0210011{1 2}00?1?0?100?1?0?111?00?1100100?{1 2}1?????????????????????????????1111013101000011111001100111110010?211112??0???0011111?101000??0????????????????????????????????????????????5???????????01????02???????1?11???110??????????????2?????????????11?1
	Barapasaurus_tagorei             ???????????????????????????????????????????????????????????????????????????????????????????????????????????????1?111211???????????1?1????00??002??100101??00201101111121121100?0{1 2}1001?10?11??1????????101?00?1???????11?????????????????????????????11110131011000111110011???11110010???????????????????1?1?1??0??????1?1???????1?????????0???????????2?1??????5????????00000000?01???????0?11?1?1?01???????????????????????????????
	Cetiosaurus_oxoniensis           1????????????????????????????????????????????????????????11?????????????????????????????????????????????????????????????2??0011110111110000100020?2001?10?1020??1011102110100???{1 2}?????2001??00100???011110103110010002????????1?????????????????????1111013?0210?0110?1?011??1101?00???211112??0???010?111210100010010111???????????????????????????????????????5?????????1?000??????????????????????1?2???????????0?????????????????
	Omeisaurus_junghsiensis          110001131111201101200000101011?20100111201010101111101?121100000112221110010111???0??0???1???11101001?0?00011101111121113??0011101200110{0 1}0111002?12101010110201100011021121100?021??1?20011100100?011111100031100100021??????0100001000110001001?31011110131011000111110011000111100100211012??0???010?01021010011?0??111?011010?11??1????1111011020121111102?105?????????0?010?0???00000??1?1????1??1?2???????????0?0???1??????????1
	Mamenchisaurus_constructus       11000113?11120110120000000101112??001112010101011111110121100000111221010000111?201??0?????2?11{0 1}0000100100011111111121113?0001110121010010110002?1110101010020110001102112100000110111201111011001011111100031100100120110011011000100011?0?10?1?31?11110131011?00111110011000110100100211112??0???010?01121010?1??0??????101011111??????1101??11?2?121111102??05?1?????????0100?????????????????????11211?1?0??1010?0?1?1?0????????1
	Neosauropoda                     1100011311112011012000001010111{1 2}11101112010101011{0 1}11110121100{0 1}{0 1}011222111001011112{0 1}{0 1}0{0 1}000010201110{0 1}001201000{0 1}111111{0 2}12{0 1}112{0 1}00001110011110000110020121010101{0 1}0201110011021121100002100112001111{0 1}10000100111000311001{0 1}00211100010100000000110001??1?30011110131021000111110011001110{0 1}10{0 1}00211012??0???010?11121010?11000011111010111111011??111100110201211111021105?11???110?20100020200000?01?100??110????{0 1}{0 1 2}1000{0 1}111????1{1 2}1?{0 1}???{1 2}?1101
	Musankwa_sanyatiensis            ???????????????????????????????????????????????????????????????????????????????????????????????????????????????????????????????????????????????????????????????????????????????????????????????????????????????????????????????????????????????????????????????????????????????????????100101110?00?0??00?10000001101?0???11?11???0???????????????????????????????10???1?0???1????????????????1????1?????????????????????????????????
	SMF13.5.37                       ?00110021?0021111111112111101?001100011?101010110010?1111000???0001?01????0100??100?1??????1?10011010??01101110101010000????????????????????????????????????????????????????????????????????????????????????????????????????????????????????????????????????????????????????????????????????????????????????????????????????????????????????????????????????????????????????????????00000???????????????????????000?001??1?1?0??0??01

;

END;
ctype ord : 8 13 19 23 32 40 57 69 92 102 108 117 121 134 144 147 149 157 167 170 171 177 183 205 207 214 222 227 242 251 254 277 299 336 342 349 353 370 393 404 409;

END;
BEGIN ASSUMPTIONS;
	TYPESET * UNTITLED   =  unord:  1- 421;

END;

BEGIN MESQUITECHARMODELS;
	ProbModelSet * UNTITLED   =  'Mk1 (est.)':  1- 421;
END;

Begin MESQUITE;
		MESQUITESCRIPTVERSION 2;
		TITLE AUTO;
		tell ProjectCoordinator;
		timeSaved 1733086767054;
		getEmployee #mesquite.minimal.ManageTaxa.ManageTaxa;
		tell It;
			setID 0 200907329871625446;
			tell It;
				setDefaultOrder  0 1 2 3 4 5 6 7 8 9 10 11 12 13 14 15 16 17 18 19 20 21 22 23 24 25 26 27 28 29 30 31 32 33 34 35 36 37 38 39 40 41 42 43 44 45 46 47 48 49 50 51 52 53 54 55 56 57 58 59 60 61 62 63 64 65 66 67 68 69 70 71 72 73 74 75 76 77 78 79 80 81 82 83 84 85 86 87 88 90 89;
				attachments ;
			endTell;
		endTell;
		getEmployee #mesquite.charMatrices.ManageCharacters.ManageCharacters;
		tell It;
			setID 0 1256249545265627295;
			mqVersion 370;
			checksumv 0 3 496610767 null  getNumChars 421 numChars 421 getNumTaxa 91 numTaxa 91   short true   bits 2305843009213694015   states 63   sumSquaresStatesOnly 68279.0 sumSquares -1.415787607657208E21 longCompressibleToShort false usingShortMatrix true   NumFiles 1 NumMatrices 1;
			mqVersion;
		endTell;
		getWindow;
		tell It;
			suppress;
			setResourcesState false false 100;
			setPopoutState 300;
			setExplanationSize 0;
			setAnnotationSize 0;
			setFontIncAnnot 0;
			setFontIncExp 0;
			setSize 1920 961;
			setLocation -8 0;
			setFont SanSerif;
			setFontSize 10;
			getToolPalette;
			tell It;
			endTell;
			desuppress;
		endTell;
		getEmployee  #mesquite.charMatrices.BasicDataWindowCoord.BasicDataWindowCoord;
		tell It;
			showDataWindow #1256249545265627295 #mesquite.charMatrices.BasicDataWindowMaker.BasicDataWindowMaker;
			tell It;
				getWindow;
				tell It;
					getTable;
					tell It;
						rowNamesWidth 109;
					endTell;
					setExplanationSize 30;
					setAnnotationSize 20;
					setFontIncAnnot 0;
					setFontIncExp 0;
					setSize 1820 889;
					setLocation -8 0;
					setFont SanSerif;
					setFontSize 10;
					getToolPalette;
					tell It;
						setTool mesquite.charMatrices.BasicDataWindowMaker.BasicDataWindow.ibeam;
					endTell;
					setActive;
					setTool mesquite.charMatrices.BasicDataWindowMaker.BasicDataWindow.ibeam;
					colorCells  #mesquite.charMatrices.ColorByState.ColorByState;
				tell It;
					setStateLimit 9;
					toggleUniformMaximum on;
				endTell;
					colorRowNames  #mesquite.charMatrices.TaxonGroupColor.TaxonGroupColor;
					colorColumnNames  #mesquite.charMatrices.CharGroupColor.CharGroupColor;
					colorText  #mesquite.charMatrices.NoColor.NoColor;
					setBackground White;
					toggleShowNames on;
					toggleShowTaxonNames on;
					toggleTight off;
					toggleThinRows off;
					toggleShowChanges on;
					toggleSeparateLines off;
					toggleShowStates on;
					toggleReduceCellBorders off;
					toggleAutoWCharNames on;
					toggleAutoTaxonNames off;
					toggleShowDefaultCharNames off;
					toggleConstrainCW on;
					toggleBirdsEye off;
					toggleColorOnlyTaxonNames off;
					toggleShowPaleGrid off;
					toggleShowPaleCellColors off;
					toggleShowPaleExcluded off;
					togglePaleInapplicable on;
					togglePaleMissing off;
					toggleShowBoldCellText off;
					toggleAllowAutosize on;
					toggleColorsPanel off;
					toggleDiagonal on;
					setDiagonalHeight 80;
					toggleLinkedScrolling on;
					toggleScrollLinkedTables off;
				endTell;
				showWindow;
				getWindow;
				tell It;
					forceAutosize;
				endTell;
				getEmployee #mesquite.charMatrices.AlterData.AlterData;
				tell It;
					toggleBySubmenus off;
				endTell;
				getEmployee #mesquite.charMatrices.ColorCells.ColorCells;
				tell It;
					setColor Red;
					removeColor off;
				endTell;
				getEmployee #mesquite.categ.StateNamesStrip.StateNamesStrip;
				tell It;
					showStrip off;
				endTell;
				getEmployee #mesquite.charMatrices.AnnotPanel.AnnotPanel;
				tell It;
					togglePanel off;
				endTell;
				getEmployee #mesquite.charMatrices.CharReferenceStrip.CharReferenceStrip;
				tell It;
					showStrip off;
				endTell;
				getEmployee #mesquite.charMatrices.QuickKeySelector.QuickKeySelector;
				tell It;
					autotabOff;
				endTell;
				getEmployee #mesquite.charMatrices.SelSummaryStrip.SelSummaryStrip;
				tell It;
					showStrip off;
				endTell;
				getEmployee #mesquite.categ.SmallStateNamesEditor.SmallStateNamesEditor;
				tell It;
					panelOpen true;
				endTell;
			endTell;
		endTell;
		endTell;
end;
